# Supplementary material for: Bioclimatic modeling in the Last Glacial Maximum, Mid-Holocene and facing future climatic changes in the strawberry tree (Arbutus unedo L.)
Source: PLoS One. 2019 Jan 9;14(1):e0210062. doi: 10.1371/journal.pone.0210062 (PMC6326469; doi:10.1371/journal.pone.0210062)
Supplement: S1 Table — The dataset with the 318 locations where the species was found present in the region of study, in a 1-Km2 grid level. Longitude (W) and latitude (N) in decimal degrees. (XLSX) [file pone.0210062.s004.xlsx]

## Sheet: S1 Table
Species	Longitude W	Latitude N
Arbutus unedo	-8.92687	37.0778
Arbutus unedo	-7.71182	37.0798
Arbutus unedo	-7.8243	37.081
Arbutus unedo	-7.93679	37.082
Arbutus unedo	-8.2742	37.0936
Arbutus unedo	-8.38658	37.1122
Arbutus unedo	-8.48781	37.1217
Arbutus unedo	-7.71029	37.1699
Arbutus unedo	-7.82291	37.1711
Arbutus unedo	-7.93553	37.1721
Arbutus unedo	-7.96932	37.1724
Arbutus unedo	-7.98058	37.1725
Arbutus unedo	-8.04816	37.1731
Arbutus unedo	-8.16079	37.174
Arbutus unedo	-8.27342	37.1747
Arbutus unedo	-8.90424	37.1769
Arbutus unedo	-7.95793	37.1814
Arbutus unedo	-7.96919	37.1815
Arbutus unedo	-7.98046	37.1816
Arbutus unedo	-7.99172	37.1817
Arbutus unedo	-7.90083	37.2349
Arbutus unedo	-7.93452	37.2442
Arbutus unedo	-7.94579	37.2443
Arbutus unedo	-7.95706	37.2444
Arbutus unedo	-8.73502	37.2487
Arbutus unedo	-7.95694	37.2535
Arbutus unedo	-7.96821	37.2536
Arbutus unedo	-7.70876	37.26
Arbutus unedo	-7.82151	37.2612
Arbutus unedo	-7.93426	37.2623
Arbutus unedo	-8.04702	37.2632
Arbutus unedo	-8.15979	37.2641
Arbutus unedo	-8.27256	37.2648
Arbutus unedo	-8.49811	37.266
Arbutus unedo	-8.61089	37.2664
Arbutus unedo	-8.66728	37.2666
Arbutus unedo	-8.72368	37.2667
Arbutus unedo	-8.83646	37.267
Arbutus unedo	-8.57696	37.2843
Arbutus unedo	-8.66721	37.2846
Arbutus unedo	-8.36255	37.2924
Arbutus unedo	-8.2158	37.3005
Arbutus unedo	-8.2835	37.301
Arbutus unedo	-8.37376	37.3015
Arbutus unedo	-8.41889	37.3017
Arbutus unedo	-8.43017	37.3018
Arbutus unedo	-8.41882	37.3107
Arbutus unedo	-8.43011	37.3108
Arbutus unedo	-8.50904	37.3201
Arbutus unedo	-8.53161	37.3202
Arbutus unedo	-8.73476	37.3209
Arbutus unedo	-8.49769	37.3291
Arbutus unedo	-8.50898	37.3291
Arbutus unedo	-8.52027	37.3292
Arbutus unedo	-8.53156	37.3292
Arbutus unedo	-8.49763	37.3381
Arbutus unedo	-8.50892	37.3382
Arbutus unedo	-8.66697	37.3387
Arbutus unedo	-8.81371	37.348
Arbutus unedo	-7.93299	37.3524
Arbutus unedo	-8.15879	37.3542
Arbutus unedo	-8.49751	37.3561
Arbutus unedo	-8.59914	37.3565
Arbutus unedo	-8.61043	37.3566
Arbutus unedo	-8.72335	37.3569
Arbutus unedo	-8.64422	37.3747
Arbutus unedo	-8.32766	37.4094
Arbutus unedo	-8.28229	37.4271
Arbutus unedo	-8.55354	37.4285
Arbutus unedo	-8.73438	37.429
Arbutus unedo	-8.60996	37.4467
Arbutus unedo	-8.62127	37.4467
Arbutus unedo	-8.62118	37.4648
Arbutus unedo	-8.60968	37.5008
Arbutus unedo	-8.65485	37.519
Arbutus unedo	-8.60949	37.5368
Arbutus unedo	-8.72268	37.5372
Arbutus unedo	-8.36033	37.5538
Arbutus unedo	-7.58926	37.6192
Arbutus unedo	-8.54103	37.6267
Arbutus unedo	-8.60902	37.627
Arbutus unedo	-8.72235	37.6273
Arbutus unedo	-8.60855	37.7171
Arbutus unedo	-8.72201	37.7174
Arbutus unedo	-8.72194	37.7355
Arbutus unedo	-8.60807	37.8072
Arbutus unedo	-8.72167	37.8076
Arbutus unedo	-7.35675	37.8865
Arbutus unedo	-7.58412	37.8895
Arbutus unedo	-7.35474	37.9766
Arbutus unedo	-8.72099	37.9878
Arbutus unedo	-7.24029	38.002
Arbutus unedo	-8.37861	38.0766
Arbutus unedo	-8.60664	38.0776
Arbutus unedo	-7.00846	38.1515
Arbutus unedo	-8.60615	38.1677
Arbutus unedo	-7.80567	38.2525
Arbutus unedo	-8.03422	38.2546
Arbutus unedo	-8.26279	38.2562
Arbutus unedo	-8.49137	38.2574
Arbutus unedo	-7.68979	38.3413
Arbutus unedo	-8.14745	38.3456
Arbutus unedo	-8.26187	38.3463
Arbutus unedo	-8.49074	38.3475
Arbutus unedo	-8.71962	38.3483
Arbutus unedo	-7.57362	38.4301
Arbutus unedo	-8.14639	38.4357
Arbutus unedo	-8.60469	38.4381
Arbutus unedo	-9.17761	38.4386
Arbutus unedo	-8.82237	38.4477
Arbutus unedo	-9.06303	38.4478
Arbutus unedo	-9.0745	38.4568
Arbutus unedo	-9.06304	38.4568
Arbutus unedo	-9.05158	38.4658
Arbutus unedo	-9.02866	38.4658
Arbutus unedo	-9.00573	38.4658
Arbutus unedo	-9.04012	38.4748
Arbutus unedo	-8.99427	38.4748
Arbutus unedo	-8.99427	38.4838
Arbutus unedo	-8.95987	38.4928
Arbutus unedo	-8.97133	38.4928
Arbutus unedo	-8.9828	38.4928
Arbutus unedo	-8.03062	38.5249
Arbutus unedo	-8.94837	38.5289
Arbutus unedo	-8.02941	38.615
Arbutus unedo	-8.14425	38.6159
Arbutus unedo	-8.48883	38.6179
Arbutus unedo	-8.6037	38.6183
Arbutus unedo	-9.17805	38.6189
Arbutus unedo	-8.02819	38.7051
Arbutus unedo	-8.37319	38.7075
Arbutus unedo	-9.29329	38.7088
Arbutus unedo	-9.17827	38.709
Arbutus unedo	-8.94824	38.7091
Arbutus unedo	-9.48927	38.7802
Arbutus unedo	-7.45137	38.789
Arbutus unedo	-7.56647	38.7905
Arbutus unedo	-8.3724	38.7976
Arbutus unedo	-9.40881	38.7985
Arbutus unedo	-9.29366	38.7989
Arbutus unedo	-8.71786	38.7989
Arbutus unedo	-9.1785	38.7991
Arbutus unedo	-7.56466	38.8805
Arbutus unedo	-8.14102	38.8862
Arbutus unedo	-9.29403	38.889
Arbutus unedo	-9.17872	38.8892
Arbutus unedo	-7.92185	38.8934
Arbutus unedo	-7.79366	38.9732
Arbutus unedo	-8.0245	38.9754
Arbutus unedo	-9.2944	38.9791
Arbutus unedo	-7.44548	39.0592
Arbutus unedo	-7.90769	39.0645
Arbutus unedo	-8.13884	39.0664
Arbutus unedo	-9.29477	39.0692
Arbutus unedo	-8.83238	39.0695
Arbutus unedo	-9.237	39.0784
Arbutus unedo	-7.32782	39.1477
Arbutus unedo	-7.9063	39.1546
Arbutus unedo	-8.83217	39.1596
Arbutus unedo	-9.06366	39.1597
Arbutus unedo	-7.67319	39.2423
Arbutus unedo	-8.48429	39.2487
Arbutus unedo	-8.83196	39.2497
Arbutus unedo	-7.32353	39.3279
Arbutus unedo	-7.43951	39.3295
Arbutus unedo	-8.48362	39.3388
Arbutus unedo	-9.06382	39.3399
Arbutus unedo	-8.94778	39.3399
Arbutus unedo	-7.40328	39.392
Arbutus unedo	-7.41489	39.3922
Arbutus unedo	-7.40308	39.4011
Arbutus unedo	-7.41469	39.4012
Arbutus unedo	-8.2506	39.4276
Arbutus unedo	-8.71533	39.4297
Arbutus unedo	-8.83152	39.4299
Arbutus unedo	-8.94771	39.43
Arbutus unedo	-7.59883	39.4847
Arbutus unedo	-7.66806	39.5125
Arbutus unedo	-8.24963	39.5177
Arbutus unedo	-8.83131	39.52
Arbutus unedo	-8.94765	39.5201
Arbutus unedo	-8.6216	39.5736
Arbutus unedo	-7.66634	39.6026
Arbutus unedo	-7.78279	39.6039
Arbutus unedo	-8.83109	39.6101
Arbutus unedo	-9.05242	39.6102
Arbutus unedo	-7.66461	39.6927
Arbutus unedo	-7.78121	39.694
Arbutus unedo	-8.71408	39.736
Arbutus unedo	-8.83065	39.7903
Arbutus unedo	-8.1297	39.8052
Arbutus unedo	-7.98927	39.8221
Arbutus unedo	-8.00069	39.8402
Arbutus unedo	-8.01238	39.8403
Arbutus unedo	-7.42795	39.8429
Arbutus unedo	-7.98887	39.8491
Arbutus unedo	-8.00056	39.8492
Arbutus unedo	-7.89494	39.8753
Arbutus unedo	-8.36265	39.8788
Arbutus unedo	-7.26256	39.9126
Arbutus unedo	-7.77658	39.9552
Arbutus unedo	-7.77642	39.9642
Arbutus unedo	-7.89349	39.9654
Arbutus unedo	-7.98715	39.9662
Arbutus unedo	-8.59601	39.9699
Arbutus unedo	-8.7131	39.9703
Arbutus unedo	-7.86963	39.9922
Arbutus unedo	-8.05702	39.9938
Arbutus unedo	-7.09635	40.0001
Arbutus unedo	-8.04519	40.0028
Arbutus unedo	-8.0569	40.0029
Arbutus unedo	-7.89276	40.0104
Arbutus unedo	-7.11927	40.0185
Arbutus unedo	-7.77482	40.0543
Arbutus unedo	-7.89203	40.0555
Arbutus unedo	-8.00926	40.0565
Arbutus unedo	-7.44561	40.0954
Arbutus unedo	-7.56289	40.0969
Arbutus unedo	-7.56251	40.1149
Arbutus unedo	-7.4098	40.1219
Arbutus unedo	-7.42154	40.1221
Arbutus unedo	-7.40959	40.1309
Arbutus unedo	-7.42133	40.1311
Arbutus unedo	-7.18644	40.1366
Arbutus unedo	-7.42112	40.1401
Arbutus unedo	-7.89057	40.1455
Arbutus unedo	-8.12534	40.1475
Arbutus unedo	-8.1723	40.1479
Arbutus unedo	-7.09133	40.1802
Arbutus unedo	-7.86635	40.1903
Arbutus unedo	-7.77157	40.2344
Arbutus unedo	-7.8891	40.2356
Arbutus unedo	-8.00664	40.2367
Arbutus unedo	-7.80667	40.2438
Arbutus unedo	-8.02989	40.2549
Arbutus unedo	-7.98259	40.2725
Arbutus unedo	-8.00611	40.2727
Arbutus unedo	-7.82956	40.2801
Arbutus unedo	-7.82941	40.2891
Arbutus unedo	-7.84117	40.2892
Arbutus unedo	-7.85293	40.2893
Arbutus unedo	-7.85278	40.2983
Arbutus unedo	-7.76994	40.3245
Arbutus unedo	-7.88763	40.3257
Arbutus unedo	-8.35844	40.3293
Arbutus unedo	-8.01657	40.3629
Arbutus unedo	-7.94577	40.3713
Arbutus unedo	-8.01631	40.3809
Arbutus unedo	-7.87481	40.3886
Arbutus unedo	-7.47393	40.402
Arbutus unedo	-7.87451	40.4066
Arbutus unedo	-7.89808	40.4069
Arbutus unedo	-7.87421	40.4247
Arbutus unedo	-8.12068	40.5079
Arbutus unedo	-7.94224	40.5965
Arbutus unedo	-7.88	40.7851
Arbutus unedo	-7.89185	40.7852
Arbutus unedo	-7.76084	40.8199
Arbutus unedo	-7.99592	40.9573
Arbutus unedo	-7.63767	41.0437
Arbutus unedo	-7.75662	41.045
Arbutus unedo	-7.04037	41.1251
Arbutus unedo	-7.63581	41.1337
Arbutus unedo	-7.75492	41.1351
Arbutus unedo	-7.87404	41.1363
Arbutus unedo	-7.27616	41.219
Arbutus unedo	-7.75321	41.2251
Arbutus unedo	-6.67689	41.2985
Arbutus unedo	-8.15766	41.3189
Arbutus unedo	-8.03713	41.39
Arbutus unedo	-8.08446	41.4264
Arbutus unedo	-7.58135	41.4483
Arbutus unedo	-7.62828	41.4939
Arbutus unedo	-6.94519	41.5018
Arbutus unedo	-6.95716	41.502
Arbutus unedo	-7.65204	41.5032
Arbutus unedo	-7.74753	41.5223
Arbutus unedo	-7.98677	41.5517
Arbutus unedo	-7.17094	41.5686
Arbutus unedo	-8.03446	41.5701
Arbutus unedo	-7.31481	41.5708
Arbutus unedo	-6.78709	41.5709
Arbutus unedo	-7.50644	41.5825
Arbutus unedo	-7.5778	41.6104
Arbutus unedo	-7.28893	41.6425
Arbutus unedo	-7.60102	41.6467
Arbutus unedo	-7.09637	41.6575
Arbutus unedo	-7.52858	41.6638
Arbutus unedo	-8.10492	41.6788
Arbutus unedo	-8.22506	41.6797
Arbutus unedo	-8.48937	41.6811
Arbutus unedo	-7.16738	41.6947
Arbutus unedo	-7.21542	41.6954
Arbutus unedo	-7.44345	41.7078
Arbutus unedo	-7.55139	41.7182
Arbutus unedo	-8.51299	41.7353
Arbutus unedo	-7.3101	41.7509
Arbutus unedo	-6.90111	41.7532
Arbutus unedo	-7.14154	41.7573
Arbutus unedo	-7.50227	41.7626
Arbutus unedo	-7.16533	41.7667
Arbutus unedo	-8.10367	41.7688
Arbutus unedo	-8.17585	41.7694
Arbutus unedo	-8.18788	41.7695
Arbutus unedo	-8.22397	41.7697
Arbutus unedo	-8.17562	41.7874
Arbutus unedo	-7.83789	41.8295
Arbutus unedo	-6.65745	41.8385
Arbutus unedo	-6.7778	41.8409
Arbutus unedo	-6.89817	41.8432
Arbutus unedo	-7.01854	41.8453
Arbutus unedo	-7.13893	41.8473
Arbutus unedo	-8.22289	41.8598
Arbutus unedo	-7.6445	41.8634
Arbutus unedo	-7.13632	41.9374
Arbutus unedo	-8.22179	41.9498
Arbutus unedo	-8.11197	42.0391
Arbutus unedo	-8.46233	42.0413
